# Supplementary material for: Non-catalytic role of phosphoinositide 3-kinase in mesenchymal cell migration through non-canonical induction of p85β/AP2-mediated endocytosis
Source: Nat Commun. 2024 Mar 23;15:2612. doi: 10.1038/s41467-024-46855-y (PMC10960865; doi:10.1038/s41467-024-46855-y)
Supplement: Supplementary file 4 — Supplementary Data 1 [file 41467_2024_46855_MOESM4_ESM.xlsx]

## Sheet: Table 1, PM anchors
name	Myr	Pal	Far	Ger	PBC	TM	iSH2-mediated endocytosis	targeting sequence
Lyn-ECFP-FRB	+	+					+	MGCIKSKGKDSA
Fyn-ECFP-FRB	+	++					+	MGCVQCKDKEATKLTEERDGSLNQ
Gap43-ECFP-FRB		++					+	MLCCMRRTKQV
FRB-ECFP-HRasCAAX		++	+				+	KLNPPDESGPGCMSCKCVLS
FRB-ECFP-KRas4BCAAX			+		+			KMSKDGKKKKKKSKTKCVIM
FRB-ECFP-KRas4BCAAX-GG				+	+		+	KMSKDGKKKKKKSKTKCCIL
LAT-ECFP-FRB-Kir-ER		++				+	+	LAT: MEEAILVPCVLGLLLLPILAMLMALCVHCH
								Kir: RAQLLKSRITSEGEYIPLDQIDINVGFDSG
								ER: NANSFCYENEVALTSK
Myr: Myristoylation, Pal: palmitoylation, Far: farnesylation, Ger: geranylgeranylation, PBC: polybasic cluster, TM: transmembrane helix
