# Supplementary material for: Non-catalytic role of phosphoinositide 3-kinase in mesenchymal cell migration through non-canonical induction of p85β/AP2-mediated endocytosis
Source: Nat Commun. 2024 Mar 23;15:2612. doi: 10.1038/s41467-024-46855-y (PMC10960865; doi:10.1038/s41467-024-46855-y)
Supplement: Supplementary file 5 — Supplementary Data 2 [file 41467_2024_46855_MOESM5_ESM.xlsx]

## Sheet: Data 2, CID plasmids
Plasmid name	Plasmid sequence	nucleotide sequence of ORF	amino acid sequence of ORF
Lyn-ECFP-FRB	TAGTTATTAATAGTAATCAATTACGGGGTCATTAGTTCATAGCCCATATATGGAGTTCCGCGTTACATAACTTACGGTAAATGGCCCGCCTGGCTGACCGCCCAACGACCCCCGCCCATTGACGTCAATAATGACGTATGTTCCCATAGTAACGCCAATAGGGACTTTCCATTGACGTCAATGGGTGGAGTATTTACGGTAAACTGCCCACTTGGCAGTACATCAAGTGTATCATATGCCAAGTACGCCCCCTATTGACGTCAATGACGGTAAATGGCCCGCCTGGCATTATGCCCAGTACATGACCTTATGGGACTTTCCTACTTGGCAGTACATCTACGTATTAGTCATCGCTATTACCATGGTGATGCGGTTTTGGCAGTACATCAATGGGCGTGG…	ATGGGATGTATAAAATCAAAAGGGAAAGACAGCGCGGATCCACCGGTCGCCACCATGGTGAGCAAGGGCGAGGAGCTGTTCACCGGGGTGGTGCCCATCCTGGTCGAGCTGGACGGCGACGTAAACGGCCACAAGTTCAGCGTGTCCGGCGAGGGCGAGGGCGATGCCACCTACGGCAAGCTGACCCTGAAGTTCATCTGCACCACCGGCAAGCTGCCCGTGCCCTGGCCCACCCTCGTGACCACCCTGACCTGGGGCGTGCAGTGCTTCAGCCGCTACCCCGACCACATGAAGCAGCACGACTTCTTCAAGTCCGCCATGCCCGAAGGCTACGTCCAGGAGCGCACCATCTTCTTCAAGGACGACGGCAACTACAAGACCCGCGCCGAGGTGAAGTTC…	MGCIKSKGKDSADPPVATMV SKGEELFTGVVPILVELDGD VNGHKFSVSGEGEGDATYGK LTLKFICTTGKLPVPWPTLV TTLTWGVQCFSRYPDHMKQH DFFKSAMPEGYVQERTIFFK DDGNYKTRAEVKFEGDTLVN RIELKGIDFKEDGNILGHKL EYNYISHNVYITADKQKNGI KANFKIRHNIEDGSVQLADH YQQNTPIGDGPVLLPDNHYL STQSALSKDPNEKRDHMVLL EFVTAAGITLGMDELYKGAS GILWHEMWHEGLEEASRLYF GERNVKGMFEVLEPLHAMME RGPQTLKETSFNQAYGRDLM EAQEWCRKYMKSGNVKDLLQ AWDLYYHVFRRISKSAGGSA GGSAGGTGGPRAQASNSAVD …
FRB-ECFP-KRas4BCAAX	TAGTTATTAATAGTAATCAATTACGGGGTCATTAGTTCATAGCCCATATATGGAGTTCCGCGTTACATAACTTACGGTAAATGGCCCGCCTGGCTGACCGCCCAACGACCCCCGCCCATTGACGTCAATAATGACGTATGTTCCCATAGTAACGCCAATAGGGACTTTCCATTGACGTCAATGGGTGGAGTATTTACGGTAAACTGCCCACTTGGCAGTACATCAAGTGTATCATATGCCAAGTACGCCCCCTATTGACGTCAATGACGGTAAATGGCCCGCCTGGCATTATGCCCAGTACATGACCTTATGGGACTTTCCTACTTGGCAGTACATCTACGTATTAGTCATCGCTATTACCATGGTGATGCGGTTTTGGCAGTACATCAATGGGCGTGG…	ATGGCTTCTAGAATCCTCTGGCATGAGATGTGGCATGAAGGCCTGGAAGAGGCATCTCGTTTGTACTTTGGGGAAAGGAACGTGAAAGGCATGTTTGAGGTGCTGGAGCCCTTGCATGCTATGATGGAACGGGGCCCCCAGACTCTGAAGGAAACATCCTTTAATCAGGCCTATGGTCGAGATTTAATGGAGGCCCAAGAGTGGTGCAGGAAGTACATGAAATCAGGGAATGTCAAGGACCTCCTCCAAGCCTGGGACCTCTATTATCATGTGTTCCGACGAATCTCAAAGACTAGTTATCCGTACGACGTACCAGACTACGCAAGATCTCGAGCTCAAGCTTCGAATTCTATGGTGAGCAAGGGCGAGGAGCTGTTCACCGGGGTGGTGCCCATCCTG…	MASRILWHEMWHEGLEEASR LYFGERNVKGMFEVLEPLHA MMERGPQTLKETSFNQAYGR DLMEAQEWCRKYMKSGNVKD LLQAWDLYYHVFRRISKTSY PYDVPDYARSRAQASNSMVS KGEELFTGVVPILVELDGDV NGHKFSVSGEGEGDATYGKL TLKFICTTGKLPVPWPTLVT TLTWGVQCFSRYPDHMKQHD FFKSAMPEGYVQERTIFFKD DGNYKTRAEVKFEGDTLVNR IELKGIDFKEDGNILGHKLE YNYISHNVYITADKQKNGIK ANFKIRHNIEDGSVQLADHY QQNTPIGDGPVLLPDNHYLS TQSALSKDPNEKRDHMVLLE FVTAAGITLGMDELYKSGLR SKMSKDGKKKKKKSKTKCVI M
EYFP-FKBP	TAGTTATTAATAGTAATCAATTACGGGGTCATTAGTTCATAGCCCATATATGGAGTTCCGCGTTACATAACTTACGGTAAATGGCCCGCCTGGCTGACCGCCCAACGACCCCCGCCCATTGACGTCAATAATGACGTATGTTCCCATAGTAACGCCAATAGGGACTTTCCATTGACGTCAATGGGTGGAGTATTTACGGTAAACTGCCCACTTGGCAGTACATCAAGTGTATCATATGCCAAGTACGCCCCCTATTGACGTCAATGACGGTAAATGGCCCGCCTGGCATTATGCCCAGTACATGACCTTATGGGACTTTCCTACTTGGCAGTACATCTACGTATTAGTCATCGCTATTACCATGGTGATGCGGTTTTGGCAGTACATCAATGGGCGTGG…	ATGGTGAGCAAGGGCGAGGAGCTGTTCACCGGGGTGGTGCCCATCCTGGTCGAGCTGGACGGCGACGTAAACGGCCACAAGTTCAGCGTGTCCGGCGAGGGCGAGGGCGATGCCACCTACGGCAAGCTGACCCTGAAGTTCATCTGCACCACCGGCAAGCTGCCCGTGCCCTGGCCCACCCTCGTGACCACCTTCGGCTACGGCCTGCAGTGCTTCGCCCGCTACCCCGACCACATGAAGCAGCACGACTTCTTCAAGTCCGCCATGCCCGAAGGCTACGTCCAGGAGCGCACCATCTTCTTCAAGGACGACGGCAACTACAAGACCCGCGCCGAGGTGAAGTTCGAGGGCGACACCCTGGTGAACCGCATCGAGCTGAAGGGCATCGACTTCAAGGAG…	MVSKGEELFTGVVPILVELD GDVNGHKFSVSGEGEGDATY GKLTLKFICTTGKLPVPWPT LVTTFGYGLQCFARYPDHMK QHDFFKSAMPEGYVQERTIF FKDDGNYKTRAEVKFEGDTL VNRIELKGIDFKEDGNILGH KLEYNYNSHNVYIMADKQKN GIKVNFKIRHNIEDGSVQLA DHYQQNTPIGDGPVLLPDNH YLSYQSALSKDPNEKRDHMV LLEFVTAAGITLGMDELYKS AGGGVQVETISPGDGRTFPK RGQTCVVHYTGMLEDGKKFD SSRDRNKPFKFMLGKQEVIR GWEEGVAQMSVGQRAKLTIS PDYAYGATGHPGIIPPHATL VFDVELLKLESAGGSAGGSA GGSAGGSAGGPRAQASNSAV …
EYFP-FKBP-iSH2(mouse, beta)	TAGTTATTAATAGTAATCAATTACGGGGTCATTAGTTCATAGCCCATATATGGAGTTCCGCGTTACATAACTTACGGTAAATGGCCCGCCTGGCTGACCGCCCAACGACCCCCGCCCATTGACGTCAATAATGACGTATGTTCCCATAGTAACGCCAATAGGGACTTTCCATTGACGTCAATGGGTGGAGTATTTACGGTAAACTGCCCACTTGGCAGTACATCAAGTGTATCATATGCCAAGTACGCCCCCTATTGACGTCAATGACGGTAAATGGCCCGCCTGGCATTATGCCCAGTACATGACCTTATGGGACTTTCCTACTTGGCAGTACATCTACGTATTAGTCATCGCTATTACCATGGTGATGCGGTTTTGGCAGTACATCAATGGGCGTGG…	ATGGTGAGCAAGGGCGAGGAGCTGTTCACCGGGGTGGTGCCCATCCTGGTCGAGCTGGACGGCGACGTAAACGGCCACAAGTTCAGCGTGTCCGGCGAGGGCGAGGGCGATGCCACCTACGGCAAGCTGACCCTGAAGTTCATCTGCACCACCGGCAAGCTGCCCGTGCCCTGGCCCACCCTCGTGACCACCTTCGGCTACGGCCTGCAGTGCTTCGCCCGCTACCCCGACCACATGAAGCAGCACGACTTCTTCAAGTCCGCCATGCCCGAAGGCTACGTCCAGGAGCGCACCATCTTCTTCAAGGACGACGGCAACTACAAGACCCGCGCCGAGGTGAAGTTCGAGGGCGACACCCTGGTGAACCGCATCGAGCTGAAGGGCATCGACTTCAAGGAG…	MVSKGEELFTGVVPILVELD GDVNGHKFSVSGEGEGDATY GKLTLKFICTTGKLPVPWPT LVTTFGYGLQCFARYPDHMK QHDFFKSAMPEGYVQERTIF FKDDGNYKTRAEVKFEGDTL VNRIELKGIDFKEDGNILGH KLEYNYNSHNVYIMADKQKN GIKVNFKIRHNIEDGSVQLA DHYQQNTPIGDGPVLLPDNH YLSYQSALSKDPNEKRDHMV LLEFVTAAGITLGMDELYKS AGGGVQVETISPGDGRTFPK RGQTCVVHYTGMLEDGKKFD SSRDRNKPFKFMLGKQEVIR GWEEGVAQMSVGQRAKLTIS PDYAYGATGHPGIIPPHATL VFDVELLKLESAGGSAGGSA GGSAGGSAGGPRASKYQQDQ …
mCherry-PH(Akt)	TAGTTATTAATAGTAATCAATTACGGGGTCATTAGTTCATAGCCCATATATGGAGTTCCGCGTTACATAACTTACGGTAAATGGCCCGCCTGGCTGACCGCCCAACGACCCCCGCCCATTGACGTCAATAATGACGTATGTTCCCATAGTAACGCCAATAGGGACTTTCCATTGACGTCAATGGGTGGAGTATTTACGGTAAACTGCCCACTTGGCAGTACATCAAGTGTATCATATGCCAAGTACGCCCCCTATTGACGTCAATGACGGTAAATGGCCCGCCTGGCATTATGCCCAGTACATGACCTTATGGGACTTTCCTACTTGGCAGTACATCTACGTATTAGTCATCGCTATTACCATGGTGATGCGGTTTTGGCAGTACATCAATGGGCGTGG…	ATGGTAAGCAAGGGCGAGGAGGATAACATGGCCATCATCAAGGAGTTCATGCGCTTCAAGGTGCACATGGAGGGCTCCGTGAACGGCCACGAGTTCGAGATCGAGGGCGAGGGCGAGGGCCGCCCCTACGAGGGCACCCAGACCGCCAAGCTGAAGGTGACCAAGGGTGGCCCCCTGCCCTTCGCCTGGGACATCCTGTCCCCTCAGTTCATGTACGGCTCCAAGGCCTACGTGAAGCACCCCGCCGACATCCCCGACTACTTGAAGCTGTCCTTCCCCGAGGGCTTCAAGTGGGAGCGCGTGATGAACTTCGAGGACGGCGGCGTGGTGACCGTGACCCAGGACTCCTCCCTGCAGGACGGCGAGTTCATCTACAAGGTGAAGCTGCGCGGCACCAAC…	MVSKGEEDNMAIIKEFMRFK VHMEGSVNGHEFEIEGEGEG RPYEGTQTAKLKVTKGGPLP FAWDILSPQFMYGSKAYVKH PADIPDYLKLSFPEGFKWER VMNFEDGGVVTVTQDSSLQD GEFIYKVKLRGTNFPSDGPV MQKKTMGWEASSERMYPEDG ALKGEIKQRLKLKDGGHYDA EVKTTYKAKKPVQLPGAYNV NIKLDITSHNEDYTIVEQYE RAEGRHSTGGMDELYKSGLR SRAQNDVAIVKEGWLHKRGE YIKTWRPRYFLLKNDGTFIG YKERPQDVDQRESPLNNFSV AQCQLMKTERPRPNTFIIRC LQWTTVIERTFHVETPEERE EWATAIQTVADGLKRQEEET MDFRSGSPSDNSGAEEMEVS …
