# Supplementary material for: Non-catalytic role of phosphoinositide 3-kinase in mesenchymal cell migration through non-canonical induction of p85β/AP2-mediated endocytosis
Source: Nat Commun. 2024 Mar 23;15:2612. doi: 10.1038/s41467-024-46855-y (PMC10960865; doi:10.1038/s41467-024-46855-y)
Supplement: Supplementary file 10 — Source Data [file 41467_2024_46855_MOESM10_ESM.xlsx]

## Sheet: Fig. 1e
	marker	Pearson's R
Exp#1	mCherry	0.217	1	Ties are present, so p-values are based on conditional null distribution.
	mCherry	0.363	2	Group sizes: 41 41 40 39
	mCherry	0.375	3	Using the Asymptotic method:
	mCherry	0.393	4
	mCherry	0.108	5	For treatments KDEL - LAMP1, the Dwass, Steel, Critchlow-Fligner W Statistic is 9.9548.
	mCherry	0.398	6	The smallest experimentwise error rate leading to rejection is 2.424755e-12 .
	mCherry	0.355	7
	mCherry	0.105	8	For treatments KDEL - mCherry, the Dwass, Steel, Critchlow-Fligner W Statistic is 0.3006.
Exp#2	mCherry	0.268	9	The smallest experimentwise error rate leading to rejection is 0.9966 .
	mCherry	0.323	10
	mCherry	0.462	11	For treatments KDEL - Rab5, the Dwass, Steel, Critchlow-Fligner W Statistic is 10.3524.
	mCherry	0.249	12	The smallest experimentwise error rate leading to rejection is 0 .
	mCherry	0.244	13
	mCherry	0.378	14	For treatments LAMP1 - mCherry, the Dwass, Steel, Critchlow-Fligner W Statistic is -10.0596.
	mCherry	0.25	15	The smallest experimentwise error rate leading to rejection is 0 .
	mCherry	0.555	16
	mCherry	0.265	17	For treatments LAMP1 - Rab5, the Dwass, Steel, Critchlow-Fligner W Statistic is 3.3352.
	mCherry	0.368	18	The smallest experimentwise error rate leading to rejection is 0.0854 .
	mCherry	0.31	19
	mCherry	0.386	20	For treatments mCherry - Rab5, the Dwass, Steel, Critchlow-Fligner W Statistic is 10.3314.
Exp#3	mCherry	0.068	21	The smallest experimentwise error rate leading to rejection is 0 .
	mCherry	0.224	22
	mCherry	0.186	23
	mCherry	0.104	24
	mCherry	0.396	25
	mCherry	0.258	26
	mCherry	0.142	27
	mCherry	0.123	28
	mCherry	0.281	29
Exp#4	mCherry	0.19	30
	mCherry	0.344	31
	mCherry	-0.11	32
	mCherry	0.338	33
	mCherry	0.091	34
	mCherry	0.091	35
	mCherry	0.132	36
	mCherry	0.113	37
	mCherry	0.177	38
	mCherry	0.443	39
	mCherry	0.112	40
Exp #1	Rab5	0.776	1
	Rab5	0.604	2
	Rab5	0.738	3
	Rab5	0.723	4
	Rab5	0.611	5
	Rab5	0.824	6
	Rab5	0.552	7
	Rab5	0.674	8
	Rab5	0.197	9
Exp #2	Rab5	0.675	10
	Rab5	0.701	11
	Rab5	0.757	12
	Rab5	0.591	13
	Rab5	0.631	14
	Rab5	0.79	15
	Rab5	0.818	16
	Rab5	0.669	17
	Rab5	0.451	18
	Rab5	0.718	19
	Rab5	0.799	20
	Rab5	0.628	21
	Rab5	0.754	22
Exp #3	Rab5	0.832	23
	Rab5	0.632	24
	Rab5	0.706	25
	Rab5	0.826	26
	Rab5	0.528	27
	Rab5	0.588	28
	Rab5	0.633	29
	Rab5	0.725	30
	Rab5	0.665	31
	Rab5	0.711	32
Exp #4	Rab5	0.793	33
	Rab5	0.799	34
	Rab5	0.779	35
	Rab5	0.661	36
	Rab5	0.391	37
	Rab5	0.77	38
	Rab5	0.765	39
Exp #1	LAMP1	0.458	1
	LAMP1	0.65	2
	LAMP1	0.764	3
	LAMP1	0.806	4
	LAMP1	0.379	5
	LAMP1	0.561	6
	LAMP1	0.566	7
	LAMP1	0.536	8
Exp #2	LAMP1	0.648	9
	LAMP1	0.7	10
	LAMP1	0.657	11
	LAMP1	0.347	12
	LAMP1	0.677	13
	LAMP1	0.755	14
	LAMP1	0.691	15
	LAMP1	0.774	16
	LAMP1	0.693	17
	LAMP1	0.561	18
	LAMP1	0.681	19
	LAMP1	0.834	20
	LAMP1	0.709	21
	LAMP1	0.688	22
Exp #3	LAMP1	0.527	23
	LAMP1	0.33	24
	LAMP1	0.677	25
	LAMP1	0.614	26
	LAMP1	0.346	27
	LAMP1	0.547	28
	LAMP1	0.638	29
	LAMP1	0.498	30
	LAMP1	0.465	31
	LAMP1	0.78	32
	LAMP1	0.352	33
Exp #4	LAMP1	0.745	34
	LAMP1	0.638	35
	LAMP1	0.667	36
	LAMP1	0.751	37
	LAMP1	0.452	38
	LAMP1	0.517	39
	LAMP1	0.655	40
	LAMP1	0.725	41
Exp #1	KDEL	0.286	1
	KDEL	0.347	2
	KDEL	0.298	3
	KDEL	0.074	4
	KDEL	0.214	5
	KDEL	0.395	6
Exp #2	KDEL	0.137	7
	KDEL	0.083	8
	KDEL	0.075	9
	KDEL	0.169	10
	KDEL	0.393	11
	KDEL	0.434	12
	KDEL	0.574	13
	KDEL	0.509	14
	KDEL	0.147	15
	KDEL	0.141	16
	KDEL	0.234	17
	KDEL	0.183	18
	KDEL	0.091	19
Exp #3	KDEL	0.218	20
	KDEL	0.539	21
	KDEL	0.219	22
	KDEL	0.124	23
	KDEL	-0.013	24
	KDEL	0.226	25
	KDEL	0.368	26
	KDEL	0.185	27
	KDEL	0.133	28
	KDEL	0.388	29
	KDEL	0.416	30
Exp #4	KDEL	0.459	31
	KDEL	0.296	32
	KDEL	0.253	33
	KDEL	0.338	34
	KDEL	0.178	35
	KDEL	-0.043	36
	KDEL	0.254	37
	KDEL	0.135	38
	KDEL	0.12	39
	KDEL	0.208	40
	KDEL	0.39	41

## Sheet: Fig. 1f left
	iSH2 puncta index
YF	0.074	1
YF	0.076	2
YF	0.073	3
YF	0.067	4
YF	0.075	5
YF	0.069	6
YF	0.071	7
YF	0.081	8
YF	0.075	9
YF	0.069	10
YF	0.083	11
YF	0.07	12
YF	0.069	13
YF	0.075	14
YF	0.078	15
YF	0.077	16
YF	0.071	17
YF	0.068	18
YF	0.07	19
YF	0.064	20
YF	0.073	21
YF	0.064	22
YF	0.066	23
YF	0.069	24
YF	0.086	25
YF	0.073	26
YF	0.075	27
YF	0.063	28
YF	0.077	29
YF	0.089	30
YF	0.081	31
YF-iSH2b	0.199	1
YF-iSH2b	0.078	2
YF-iSH2b	0.135	3
YF-iSH2b	0.18	4
YF-iSH2b	0.175	5
YF-iSH2b	0.152	6
YF-iSH2b	0.185	7
YF-iSH2b	0.156	8
YF-iSH2b	0.091	9
YF-iSH2b	0.111	10
YF-iSH2b	0.197	11
YF-iSH2b	0.305	12
YF-iSH2b	0.337	13
YF-iSH2b	0.172	14
YF-iSH2b	0.188	15
YF-iSH2b	0.148	16
YF-iSH2b	0.279	17
YF-iSH2b	0.204	18
YF-iSH2b	0.23	19
YF-iSH2b	0.194	20
YF-iSH2b	0.271	21
YF-iSH2b	0.408	22
YF-iSH2b	0.101	23
YF-iSH2b	0.182	24
YF-iSH2b	0.195	25
YF-iSH2b	0.079	26
YF-iSH2b	0.182	27
YF-iSH2b	0.097	28
YF-iSH2b	0.259	29
YFmiSH2b-motifGS	0.074	1
YFmiSH2b-motifGS	0.079	2
YFmiSH2b-motifGS	0.077	3
YFmiSH2b-motifGS	0.071	4
YFmiSH2b-motifGS	0.082	5
YFmiSH2b-motifGS	0.083	6
YFmiSH2b-motifGS	0.09	7
YFmiSH2b-motifGS	0.077	8
YFmiSH2b-motifGS	0.071	9
YFmiSH2b-motifGS	0.072	10
YFmiSH2b-motifGS	0.069	11
YFmiSH2b-motifGS	0.084	12
YFmiSH2b-motifGS	0.087	13
YFmiSH2b-motifGS	0.075	14
YFmiSH2b-motifGS	0.09	15
YFmiSH2b-motifGS	0.092	16
YFmiSH2b-motifGS	0.093	17
YFmiSH2b-motifGS	0.074	18
YFmiSH2b-motifGS	0.075	19
YFmiSH2b-motifGS	0.073	20
YFmiSH2b-motifGS	0.077	21
YFmiSH2b-motifGS	0.07	22
YFmiSH2b-motifGS	0.079	23
YFmiSH2b-motifGS	0.077	24
YFmiSH2b-∆motif	0.074	1
YFmiSH2b-∆motif	0.089	2
YFmiSH2b-∆motif	0.064	3
YFmiSH2b-∆motif	0.077	4
YFmiSH2b-∆motif	0.078	5
YFmiSH2b-∆motif	0.075	6
YFmiSH2b-∆motif	0.089	7
YFmiSH2b-∆motif	0.102	8
YFmiSH2b-∆motif	0.078	9
YFmiSH2b-∆motif	0.099	10
YFmiSH2b-∆motif	0.074	11
YFmiSH2b-∆motif	0.072	12
YFmiSH2b D597A	0.084	1
YFmiSH2b D597A	0.082	2
YFmiSH2b D597A	0.067	3
YFmiSH2b D597A	0.086	4
YFmiSH2b D597A	0.094	5
YFmiSH2b D597A	0.076	6
YFmiSH2b D597A	0.07	7
YFmiSH2b D597A	0.078	8
YFmiSH2b D597A	0.081	9
YFmiSH2b D597A	0.099	10
YFmiSH2b D597A	0.076	11
YFmiSH2b D597A	0.074	12
YFmiSH2b D597A	0.099	13
YFmiSH2b D597A	0.076	14
YFmiSH2b D597A	0.087	15
YFmiSH2b D597A	0.072	16
YFmiSH2b D597A	0.078	17
YFmiSH2b D597A	0.081	18
YFmiSH2b D597A	0.07	19
YFmiSH2b D597A	0.095	20
YFmiSH2b D597A	0.101	21
YFmiSH2b D597A	0.083	22
YFmiSH2b D597A	0.073	23
YFmiSH2b D597A	0.092	24
YFmiSH2b Y599A	0.192	1
YFmiSH2b Y599A	0.241	2
YFmiSH2b Y599A	0.152	3
YFmiSH2b Y599A	0.182	4
YFmiSH2b Y599A	0.181	5
YFmiSH2b Y599A	0.112	6
YFmiSH2b Y599A	0.15	7
YFmiSH2b Y599A	0.201	8
YFmiSH2b Y599A	0.162	9
YFmiSH2b Y599A	0.227	10
YFmiSH2b Y599A	0.136	11
YFmiSH2b Y599A	0.175	12
YFmiSH2b Y599A	0.248	13
YFmiSH2b Y599A	0.305	14
YFmiSH2b Y599A	0.246	15
YFmiSH2b Y599A	0.195	16
YFmiSH2b Y599A	0.182	17
YFmiSH2b Y599A	0.112	18
YFmiSH2b Y599A	0.132	19
YFmiSH2b Y599A	0.18	20
YFmiSH2b Y599A	0.164	21
YFmiSH2b Y599A	0.256	22
YFmiSH2b Y599A	0.23	23
YFmiSH2b Y599A	0.138	24
YFmiSH2b L601A	0.073	1
YFmiSH2b L601A	0.086	2
YFmiSH2b L601A	0.077	3
YFmiSH2b L601A	0.082	4
YFmiSH2b L601A	0.068	5
YFmiSH2b L601A	0.072	6
YFmiSH2b L601A	0.078	7
YFmiSH2b L601A	0.066	8
YFmiSH2b L601A	0.076	9
YFmiSH2b L601A	0.094	10
YFmiSH2b L601A	0.079	11
YFmiSH2b L601A	0.077	12
YFmiSH2b L601A	0.092	13
YFmiSH2b L601A	0.088	14
YFmiSH2b L601A	0.079	15
YFmiSH2b L601A	0.078	16
YFmiSH2b L601A	0.07	17
YFmiSH2b L601A	0.076	18
YFmiSH2b L601A	0.078	19
YFmiSH2b L601A	0.069	20
YFmiSH2b L601A	0.073	21

## Sheet: Fig. 1f right
	iSH2 puncta index
YF	0.061	1
YF	0.059	2
YF	0.065	3
YF	0.072	4
YF	0.064	5
YF	0.053	6
YF	0.063	7
YF	0.059	8
YF	0.06	9
YF	0.066	10
YF	0.066	11
YF	0.053	12
YF	0.065	13
YF	0.062	14
YF	0.057	15
YF	0.064	16
YF	0.06	17
YF	0.061	18
YF	0.056	19
YF	0.06	20
YF	0.055	21
YF	0.063	22
YF	0.07	23
YF	0.057	24
YF	0.057	25
YF	0.058	26
YF	0.063	27
YF	0.06	28
YF	0.068	29
YF	0.106	30
YF	0.055	31
YF-iSH2	0.141	1
YF-iSH2	0.116	2
YF-iSH2	0.076	3
YF-iSH2	0.145	4
YF-iSH2	0.103	5
YF-iSH2	0.083	6
YF-iSH2	0.146	7
YF-iSH2	0.129	8
YF-iSH2	0.129	9
YF-iSH2	0.117	10
YF-iSH2	0.09	11
YF-iSH2	0.159	12
YF-iSH2	0.133	13
YF-iSH2	0.146	14
YF-iSH2	0.09	15
YF-iSH2	0.064	16
YF-iSH2	0.145	17
YF-iSH2	0.169	18
YF-iSH2	0.158	19
YF-iSH2	0.116	20
YF-iSH2	0.149	21
YF-iSH2	0.171	22
YF-iSH2	0.093	23
YF-iSH2	0.097	24
YF-iSH2	0.093	25
YF-iSH2	0.124	26
YF-iSH2	0.095	27
YF-iSH2	0.09	28
YF-iSH2	0.125	29
YF-iSH2	0.149	30
YF-iSH2	0.152	31
YF-iSH2	0.121	32
YF-iSH2- EDEDA-GSAGG	0.086	1
YF-iSH2- EDEDA-GSAGG	0.109	2
YF-iSH2- EDEDA-GSAGG	0.073	3
YF-iSH2- EDEDA-GSAGG	0.125	4
YF-iSH2- EDEDA-GSAGG	0.087	5
YF-iSH2- EDEDA-GSAGG	0.086	6
YF-iSH2- EDEDA-GSAGG	0.078	7
YF-iSH2- EDEDA-GSAGG	0.075	8
YF-iSH2- EDEDA-GSAGG	0.078	9
YF-iSH2- EDEDA-GSAGG	0.076	10
YF-iSH2- EDEDA-GSAGG	0.074	11
YF-iSH2- EDEDA-GSAGG	0.106	12
YF-iSH2- EDEDA-GSAGG	0.077	13
YF-iSH2- EDEDA-GSAGG	0.106	14
YF-iSH2- EDEDA-GSAGG	0.085	15
YF-iSH2- EDEDA-GSAGG	0.071	16
YF-iSH2- EDEDA-GSAGG	0.077	17
YF-iSH2- EDEDA-GSAGG	0.077	18
YF-iSH2- EDEDA-GSAGG	0.079	19
YF-iSH2- EDEDA-GSAGG	0.098	20
YF-iSH2- EDEDA-GSAGG	0.089	21
YF-iSH2- EDEDA-GSAGG	0.078	22
YF-iSH2- EDEDA-GSAGG	0.096	23
YF-iSH2- EDEDA-GSAGG	0.069	24
YF-iSH2- EDEDA-GSAGG	0.119	25
YF-iSH2- EDEDA-GSAGG	0.121	26
YF-iSH2- EDEDA-GSAGG	0.087	27
YF-iSH2- EDEDA-GSAGG	0.123	28
YF-iSH2- EDEDA-GSAGG	0.072	29
YF-iSH2- EDEDA-GSAGG	0.095	30
YF-iSH2- EDEDA-GSAGG	0.071	31
YF-iSH2- EDEDA-GSAGG	0.072	32
YF-iSH2- EDEDA-GSAGG	0.106	33

## Sheet: Fig. 1h
	iSH2 puncta index
Dyn WT	0.205	1
Dyn WT	0.06	2
Dyn WT	0.097	3
Dyn WT	0.132	4
Dyn WT	0.162	5
Dyn WT	0.142	6
Dyn WT	0.217	7
Dyn WT	0.203	8
Dyn WT	0.277	9
Dyn WT	0.202	10
Dyn WT	0.167	11
Dyn WT	0.232	12
Dyn WT	0.233	13
Dyn WT	0.445	14
Dyn WT	0.144	15
Dyn WT	0.223	16
Dyn WT	0.258	17
Dyn WT	0.274	18
Dyn WT	0.124	19
Dyn WT	0.168	20
Dyn WT	0.157	21
Dyn WT	0.127	22
Dyn WT	0.227	23
Dyn WT	0.364	24
Dyn WT	0.217	25
Dyn WT	0.396	26
Dyn WT	0.16	27
Dyn WT	0.197	28
Dyn WT	0.174	29
Dyn WT	0.253	30
Dyn WT	0.214	31
Dyn WT	0.201	32
Dyn WT	0.174	33
Dyn WT	0.16	34
Dyn WT	0.292	35
Dyn WT	0.236	36
Dyn WT	0.159	37
Dyn K44A	0.063	1
Dyn K44A	0.067	2
Dyn K44A	0.07	3
Dyn K44A	0.088	4
Dyn K44A	0.051	5
Dyn K44A	0.065	6
Dyn K44A	0.061	7
Dyn K44A	0.079	8
Dyn K44A	0.098	9
Dyn K44A	0.143	10
Dyn K44A	0.082	11
Dyn K44A	0.049	12
Dyn K44A	0.105	13
Dyn K44A	0.051	14
Dyn K44A	0.048	15
Dyn K44A	0.048	16
Dyn K44A	0.088	17
Dyn K44A	0.047	18
Dyn K44A	0.093	19
Dyn K44A	0.069	20
Dyn K44A	0.042	21
Dyn K44A	0.124	22
Dyn K44A	0.111	23
Dyn K44A	0.075	24
Dyn K44A	0.062	25
Dyn K44A	0.075	26
Dyn K44A	0.093	27
Dyn K44A	0.084	28
Dyn K44A	0.085	29
Dyn K44A	0.09	30
Dyn K44A	0.157	31
Dyn K44A	0.08	32
Dyn K44A	0.086	33
Dyn K44A	0.08	34
Dyn K44A	0.093	35
Dyn K44A	0.093	36
Dyn K44A	0.081	37

## Sheet: Fig. 1i
	iSH2 puncta index
mCherry	0.176	1
mCherry	0.259	2
mCherry	0.148	3
mCherry	0.149	4
mCherry	0.148	5
mCherry	0.289	6
mCherry	0.145	7
mCherry	0.233	8
mCherry	0.2	9
mCherry	0.198	10
mCherry	0.166	11
mCherry	0.195	12
mCherry	0.12	13
mCherry	0.086	14
mCherry	0.134	15
mCherry	0.202	16
mCherry	0.134	17
mCherry	0.217	18
mCherry	0.208	19
mCherry	0.216	20
mCherry	0.093	21
mCherry	0.093	22
mCherry	0.182	23
mCherry	0.132	24
mCherry	0.119	25
mCherry	0.229	26
mCherry	0.124	27
mCherry	0.106	28
mCherry	0.133	29
mCherry	0.102	30
AP180C-mCherry	0.072	1
AP180C-mCherry	0.066	2
AP180C-mCherry	0.07	3
AP180C-mCherry	0.067	4
AP180C-mCherry	0.093	5
AP180C-mCherry	0.076	6
AP180C-mCherry	0.111	7
AP180C-mCherry	0.071	8
AP180C-mCherry	0.078	9
AP180C-mCherry	0.083	10
AP180C-mCherry	0.125	11
AP180C-mCherry	0.077	12
AP180C-mCherry	0.099	13
AP180C-mCherry	0.084	14
AP180C-mCherry	0.119	15
AP180C-mCherry	0.078	16
AP180C-mCherry	0.128	17
AP180C-mCherry	0.091	18
AP180C-mCherry	0.075	19
AP180C-mCherry	0.1	20
AP180C-mCherry	0.089	21
AP180C-mCherry	0.168	22
AP180C-mCherry	0.223	23
AP180C-mCherry	0.072	24
AP180C-mCherry	0.103	25
AP180C-mCherry	0.107	26
AP180C-mCherry	0.091	27
AP180C-mCherry	0.145	28
AP180C-mCherry	0.077	29
AP180C-mCherry	0.086	30
AP180C-mCherry	0.093	31
AP180C-mCherry	0.067	32
AP180C-mCherry	0.059	33
AP180C-mCherry	0.098	34
AP180C-mCherry	0.098	35
AP180C-mCherry	0.233	36
AP180C-mCherry	0.151	37
AP180C-mCherry	0.075	38
AP180C-mCherry	0.072	39
AP180C-mCherry	0.068	40

## Sheet: Fig. 2a iSH2
	iSH2 puncta index
YF-iSH2	3.65	1
YF-iSH2	3.76	2
YF-iSH2	3.74	3
YF-iSH2	3.64	4
YF-iSH2	2.47	5
YF-iSH2	3.85	6
YF-iSH2	1.48	7
YF-iSH2	2.07	8
YF-iSH2	3.63	9
YF-iSH2	3.46	10
YF-iSH2	4.43	11
YF-iSH2	5.23	12
YF-iSH2	3.27	13
YF-iSH2	3.68	14
YF-iSH2	4.09	15
YF-iSH2	3.79	16
YF-iSH2	2.67	17
YF-iSH2	4.54	18
YF-iSH2	2.33	19
YF-iSH2	3.85	20
YF-iSH2	3.32	21
YF-iSH2	2.77	22
YF-iSH2	1.48	23
YF-iSH2	3.11	24
YF-iSH2	3.2	25
YF-iSH2	4.25	26
YF-iSH2	5.17	27
YF-iSH2	3.34	28
YF-iSH2	2.08	29
YF-iSH2	2.31	30
YF-iSH2	2.16	31
YF-iSH2	4.61	32
YF-iSH2	2.64	33
YF-iSH2	2.09	34
YF-iSH2	3.6	35
YF-iSH2	3.35	36
YF-iSH2	3.11	37
YF-iSH2	4.38	38
YF-iSH2	2.65	39
YF-iSH2	3.47	40
YF-iSH2	2.58	41
YF-iSH2	2.22	42
YF-iSH2	2.1	43
YF-iSH2	1.6	44
YF-iSH2	2.69	45
YF-iSH2	2.55	46
YF-iSH2	1.64	47
YF-iSH2	2.17	48
YF-iSH2	3.1	49
YF-iSH2	2.75	50
YF-iSH2	2.27	51
YF-iSH2	3.41	52
YF-iSH2	1.08	53
YF-iSH2	2.77	54
YF-iSH2	2.58	55
YF-iSH2	3.67	56
YF-iSH2	3.12	57
YF-iSH2	2.13	58
YF-iSH2	2.11	59
YF-iSH2DN	3.36	1
YF-iSH2DN	3.8	2
YF-iSH2DN	3.32	3
YF-iSH2DN	5.83	4
YF-iSH2DN	4.88	5
YF-iSH2DN	3.58	6
YF-iSH2DN	5.08	7
YF-iSH2DN	3.8	8
YF-iSH2DN	3.7	9
YF-iSH2DN	3.87	10
YF-iSH2DN	3.48	11
YF-iSH2DN	2.69	12
YF-iSH2DN	2.18	13
YF-iSH2DN	3.3	14
YF-iSH2DN	3.24	15
YF-iSH2DN	7.09	16
YF-iSH2DN	5	17
YF-iSH2DN	3.21	18
YF-iSH2DN	2.83	19
YF-iSH2DN	2.67	20
YF-iSH2DN	4.84	21
YF-iSH2DN	3.54	22
YF-iSH2DN	2.91	23
YF-iSH2DN	3.85	24
YF-iSH2DN	5.82	25
YF-iSH2DN	2.52	26
YF-iSH2DN	2.19	27
YF-iSH2DN	2.83	28
YF-iSH2DN	2.96	29
YF-iSH2DN	5.34	30
YF-iSH2DN	2.13	31
YF-iSH2DN	1.82	32
YF-iSH2DN	3.67	33
YF-iSH2DN	3.8	34
YF-iSH2DN	4.58	35
YF-iSH2DN	2.33	36
YF-iSH2DN	2.27	37
YF-iSH2DN	2.47	38
YF-iSH2DN	5.1	39
YF-iSH2DN	4.04	40
YF-iSH2DN	3.89	41
YF-iSH2DN	3.59	42
YF-iSH2DN	3.82	43
YF-iSH2DN	2.3	44
YF-iSH2DN	3.05	45
YF-iSH2DN	2.73	46
YF-iSH2DN	4.63	47
YF-iSH2+LY	1.41	1
YF-iSH2+LY	3.44	2
YF-iSH2+LY	2.45	3
YF-iSH2+LY	2.8	4
YF-iSH2+LY	2.33	5
YF-iSH2+LY	2.97	6
YF-iSH2+LY	3.51	7
YF-iSH2+LY	3.17	8
YF-iSH2+LY	2.15	9
YF-iSH2+LY	3.53	10
YF-iSH2+LY	2.8	11
YF-iSH2+LY	2.08	12
YF-iSH2+LY	2.35	13
YF-iSH2+LY	3.28	14
YF-iSH2+LY	4.76	15
YF-iSH2+LY	2.75	16
YF-iSH2+LY	3.26	17
YF-iSH2+LY	2.88	18
YF-iSH2+LY	4.06	19
YF-iSH2+LY	4.79	20
YF-iSH2+LY	2.62	21
YF-iSH2+LY	3.36	22
YF-iSH2+LY	5.6	23
YF-iSH2+LY	2.65	24
YF-iSH2+LY	2.1	25
YF-iSH2+LY	4.21	26
YF-iSH2+LY	4.8	27
YF-iSH2+LY	2.37	28
YF-iSH2+LY	5.44	29
YF-iSH2+LY	7.05	30
YF-iSH2+LY	4.57	31
YF-iSH2+LY	3.64	32
YF-iSH2+LY	4.08	33
YF-iSH2+LY	4.67	34
YF-iSH2+LY	6.07	35
YF-iSH2+LY	2.02	36
YF	1.49	1
YF	0.95	2
YF	2.07	3
YF	1.05	4
YF	1.05	5
YF	1.42	6
YF	1.29	7
YF	1.31	8
YF	1.04	9
YF	1.26	10
YF	1.19	11
YF	2.51	12
YF	1.66	13
YF	1.12	14
YF	1.15	15
YF	1.07	16
YF	1.4	17
YF	1.48	18
YF	1.07	19
YF	0.98	20
YF	1.05	21
YF	1.13	22
YF	0.96	23
YF	1.67	24
YF	1.09	25
YF	1.39	26
YF	1.06	27
YF	1.38	28
YF	1.06	29
YF	1.37	30
YF	1.33	31
YF	1.38	32
YF	1.15	33
YF	1.54	34
YF	1.09	35
YF	1.13	36
YF	1.09	37
YF	1.07	38
YF	1.07	39
YF	1	40
YF	1.02	41
YF	1.26	42
YF	1.12	43

## Sheet: Fig. 2a PH(Akt)
	PH(Akt) translocation
iSH2	0.423258
iSH2	0.294238
iSH2	0.397451
iSH2	0.282758
iSH2	0.349727
iSH2	0.392221
iSH2	0.304606
iSH2	0.277726
iSH2	0.314889
iSH2	0.364304
iSH2	0.271931
iSH2	0.168586
iSH2	0.345687
iSH2	0.304335
iSH2	0.362668
iSH2	0.467327
iSH2	0.388899
iSH2	0.570685
iSH2	0.353949
iSH2	0.275659
iSH2	0.291709
iSH2	0.270863
iSH2	0.474146
iSH2	0.443727
iSH2	0.339149
iSH2	0.330345
iSH2	0.357297
iSH2	0.297565
iSH2	0.388426
iSH2	0.278302
iSH2+LY	-0.037186
iSH2+LY	0.0144972
iSH2+LY	-0.0401267
iSH2+LY	-0.00654189
iSH2+LY	0.00910677
iSH2+LY	-0.0306141
iSH2+LY	-0.0168311
iSH2+LY	-0.0324039
iSH2+LY	-0.0105231
iSH2+LY	-0.0545038
iSH2+LY	-0.0498159
iSH2+LY	0.280481
iSH2+LY	-0.0333781
iSH2+LY	-0.0198967
iSH2+LY	0.258347
iSH2+LY	-0.0741985
iSH2+LY	-0.0350157
iSH2+LY	-0.0225793
iSH2+LY	0.172473
iSH2+LY	0.0726715
iSH2+LY	0.0827435
iSH2+LY	0.025498
iSH2+LY	0.0393403
iSH2+LY	0.0659899
iSH2+LY	0.0664178
iSH2+LY	-0.0383534
iSH2+LY	-0.0403062
iSH2+LY	-0.109273
iSH2DN	0.0947022
iSH2DN	0.090025
iSH2DN	-0.0236232
iSH2DN	0.0728904
iSH2DN	-0.10996
iSH2DN	0.0224766
iSH2DN	-0.192111
iSH2DN	0.0992838
iSH2DN	0.0159824
iSH2DN	-0.0198283
iSH2DN	0.0138863
iSH2DN	-0.136062
iSH2DN	-0.102853
iSH2DN	-0.0170297
iSH2DN	0.0174582
iSH2DN	-0.0506946
iSH2DN	0.117007
iSH2DN	0.0842574
iSH2DN	0.18287
iSH2DN	0.111415
iSH2DN	-0.0222821
iSH2DN	0.0647096
iSH2DN	0.0281423
iSH2DN	0.0117672
iSH2DN	0.243892
iSH2DN	-0.0292984
iSH2DN	-0.0238308
YF	0.0334535
YF	0.0159738
YF	0.0740164
YF	0.0901032
YF	0.0289522
YF	-0.0815314
YF	0.0307633
YF	-0.0110804
YF	-0.0710393
YF	-0.0218704
YF	-0.145934
YF	-0.0490129
YF	0.15193
YF	-0.0184853
YF	-0.0283811
YF	0.00173255
YF	-0.134755
YF	-0.0843515
YF	-0.171451
YF	-0.180118
YF	-0.109881
YF	0.11207
YF	0.0126916
YF	0.0660656
YF	0.0018663
YF	0.0740674

## Sheet: Fig 2b
	iSH2 puncta index
YF	0.074	1
YF	0.076	2
YF	0.073	3
YF	0.067	4
YF	0.075	5
YF	0.069	6
YF	0.071	7
YF	0.081	8
YF	0.075	9
YF	0.069	10
YF	0.083	11
YF	0.07	12
YF	0.069	13
YF	0.075	14
YF	0.078	15
YF	0.077	16
YF	0.071	17
YF	0.068	18
YF	0.07	19
YF	0.064	20
YF	0.073	21
YF	0.064	22
YF	0.066	23
YF	0.069	24
YF	0.086	25
YF	0.073	26
YF	0.075	27
YF	0.063	28
YF	0.077	29
YF	0.089	30
YF	0.081	31
β (mouse)	0.199	1
β (mouse)	0.078	2
β (mouse)	0.135	3
β (mouse)	0.18	4
β (mouse)	0.175	5
β (mouse)	0.152	6
β (mouse)	0.185	7
β (mouse)	0.156	8
β (mouse)	0.091	9
β (mouse)	0.111	10
β (mouse)	0.197	11
β (mouse)	0.305	12
β (mouse)	0.337	13
β (mouse)	0.172	14
β (mouse)	0.188	15
β (mouse)	0.148	16
β (mouse)	0.279	17
β (mouse)	0.204	18
β (mouse)	0.23	19
β (mouse)	0.194	20
β (mouse)	0.271	21
β (mouse)	0.408	22
β (mouse)	0.101	23
β (mouse)	0.182	24
β (mouse)	0.195	25
β (mouse)	0.079	26
β (mouse)	0.182	27
β (mouse)	0.097	28
β (mouse)	0.259	29
α (mouse)	0.068	1
α (mouse)	0.067	2
α (mouse)	0.07	3
α (mouse)	0.072	4
α (mouse)	0.084	5
α (mouse)	0.081	6
α (mouse)	0.086	7
α (mouse)	0.073	8
α (mouse)	0.09	9
α (mouse)	0.075	10
α (mouse)	0.086	11
α (mouse)	0.08	12
α (mouse)	0.088	13
α (mouse)	0.086	14
α (mouse)	0.088	15
α (mouse)	0.086	16
α (mouse)	0.077	17
α (mouse)	0.098	18
α (mouse)	0.071	19
α (mouse)	0.082	20
α (mouse)	0.084	21
α (mouse)	0.072	22
α (mouse)	0.086	23
α (human)	0.064	1
α (human)	0.061	2
α (human)	0.062	3
α (human)	0.077	4
α (human)	0.075	5
α (human)	0.069	6
α (human)	0.077	7
α (human)	0.075	8
α (human)	0.08	9
α (human)	0.068	10
α (human)	0.075	11
α (human)	0.078	12
α (human)	0.076	13
α (human)	0.062	14
α (human)	0.084	15
α (human)	0.065	16
α (human)	0.074	17
β (human)	0.304	1
β (human)	0.154	2
β (human)	0.181	3
β (human)	0.127	4
β (human)	0.152	5
β (human)	0.151	6
β (human)	0.349	7
β (human)	0.14	8
β (human)	0.243	9
β (human)	0.166	10
β (human)	0.251	11
β (human)	0.169	12
β (human)	0.264	13
β (human)	0.234	14
β (human)	0.161	15
β (human)	0.217	16
β (human)	0.255	17
β (human)	0.281	18
β (human)	0.267	19
β (human)	0.124	20
β (human)	0.137	21
γ (human)	0.077	1
γ (human)	0.074	2
γ (human)	0.079	3
γ (human)	0.081	4
γ (human)	0.075	5
γ (human)	0.088	6
γ (human)	0.075	7
γ (human)	0.07	8
γ (human)	0.075	9
γ (human)	0.084	10
γ (human)	0.073	11
γ (human)	0.085	12
γ (human)	0.088	13
γ (human)	0.082	14
γ (human)	0.095	15
γ (human)	0.07	16
γ (human)	0.07	17
γ (human)	0.068	18
γ (human)	0.072	19

## Sheet: Fig. 2c iSH2
	puncta index
YF	0.061	1
YF	0.059	2
YF	0.065	3
YF	0.072	4
YF	0.064	5
YF	0.053	6
YF	0.063	7
YF	0.059	8
YF	0.06	9
YF	0.066	10
YF	0.066	11
YF	0.053	12
YF	0.065	13
YF	0.062	14
YF	0.057	15
YF	0.064	16
YF	0.06	17
YF	0.061	18
YF	0.056	19
YF	0.06	20
YF	0.055	21
YF	0.063	22
YF	0.07	23
YF	0.057	24
YF	0.057	25
YF	0.058	26
YF	0.063	27
YF	0.06	28
YF	0.068	29
YF	0.106	30
YF	0.055	31
YF-iSH2	0.141	1
YF-iSH2	0.116	2
YF-iSH2	0.076	3
YF-iSH2	0.145	4
YF-iSH2	0.103	5
YF-iSH2	0.083	6
YF-iSH2	0.146	7
YF-iSH2	0.129	8
YF-iSH2	0.129	9
YF-iSH2	0.117	10
YF-iSH2	0.09	11
YF-iSH2	0.159	12
YF-iSH2	0.133	13
YF-iSH2	0.146	14
YF-iSH2	0.09	15
YF-iSH2	0.064	16
YF-iSH2	0.145	17
YF-iSH2	0.169	18
YF-iSH2	0.158	19
YF-iSH2	0.116	20
YF-iSH2	0.149	21
YF-iSH2	0.171	22
YF-iSH2	0.093	23
YF-iSH2	0.097	24
YF-iSH2	0.093	25
YF-iSH2	0.124	26
YF-iSH2	0.095	27
YF-iSH2	0.09	28
YF-iSH2	0.125	29
YF-iSH2	0.149	30
YF-iSH2	0.152	31
YF-iSH2	0.121	32
YF-iSH2∆46aa	0.069	1
YF-iSH2∆46aa	0.083	2
YF-iSH2∆46aa	0.067	3
YF-iSH2∆46aa	0.077	4
YF-iSH2∆46aa	0.065	5
YF-iSH2∆46aa	0.062	6
YF-iSH2∆46aa	0.056	7
YF-iSH2∆46aa	0.061	8
YF-iSH2∆46aa	0.06	9
YF-iSH2∆46aa	0.062	10
YF-iSH2∆46aa	0.055	11
YF-iSH2∆46aa	0.064	12
YF-iSH2∆46aa	0.056	13
YF-iSH2∆46aa	0.06	14
YF-iSH2∆46aa	0.077	15
YF-iSH2∆46aa	0.077	16
YF-iSH2∆46aa	0.063	17
YF-iSH2∆46aa	0.066	18
YF-iSH2∆46aa	0.064	19
YF-iSH2∆46aa	0.062	20
YF-iSH2∆46aa	0.054	21
YF-iSH2∆46aa	0.061	22
YF-iSH2∆46aa	0.066	23
YF-iSH2∆46aa	0.064	24
YF-iSH2∆46aa	0.06	25
YF-iSH2∆46aa	0.055	26
YF-iSH2∆46aa	0.073	27
YF-iSH2∆46aa	0.071	28
YF-iSH2∆46aa	0.072	29
YF-iSH2∆46aa	0.064	30
YF-iSH2∆46aa	0.073	31
YF-iSH2∆46aa	0.077	32
YF-iSH2∆46aa	0.079	33
YF-iSH2∆46aa	0.084	34
YF-iSH2∆46aa	0.075	35
YF-iSH2∆46aa	0.069	36
YF-iSH2∆46aa	0.053	37
YF-iSH2∆46aa	0.072	38
YF-46aa	0.107	1
YF-46aa	0.101	2
YF-46aa	0.084	3
YF-46aa	0.141	4
YF-46aa	0.181	5
YF-46aa	0.147	6
YF-46aa	0.117	7
YF-46aa	0.105	8
YF-46aa	0.163	9
YF-46aa	0.125	10
YF-46aa	0.132	11
YF-46aa	0.159	12
YF-46aa	0.1	13
YF-46aa	0.174	14
YF-46aa	0.113	15
YF-46aa	0.158	16
YF-46aa	0.147	17
YF-46aa	0.134	18
YF-46aa	0.128	19
YF-46aa	0.125	20
YF-46aa	0.117	21
YF-46aa	0.122	22
YF-46aa	0.093	23
YF-46aa	0.092	24
YF-46aa	0.124	25
YF-46aa	0.18	26
YF-46aa	0.173	27
YF-46aa	0.081	28
YF-46aa	0.103	29
YF-46aa	0.1	30
YF-46aa	0.1	31
YF-46aa	0.111	32
YF-46aa	0.081	33
YF-46aa	0.113	34
YF-46aa	0.079	35
YF-46aa	0.09	36
YF-46aa	0.104	37
YF-46aa	0.077	38
YF-46aa	0.085	39

## Sheet: Fig. 2c PH(Akt)
	PH(Akt) translocation
YF	-0.345847
YF	-0.256869
YF	-0.000654253
YF	0.00541609
YF	0.0920182
YF	0.251068
YF	0.258482
YF	-0.0320895
YF	-0.0944045
YF	-0.0666891
YF	-0.076176
YF	-0.0577807
YF	-0.0210881
YF	0.0113368
YF	0.0465563
YF	0.0192346
YF	0.0461809
YF-iSH2	0.0107706
YF-iSH2	0.501793
YF-iSH2	0.313672
YF-iSH2	0.192741
YF-iSH2	0.24464
YF-iSH2	-0.0536094
YF-iSH2	0.020307
YF-iSH2	0.0352765
YF-iSH2	0.10634
YF-iSH2	0.21056
YF-iSH2	-0.00783856
YF-iSH2	0.0431601
YF-iSH2	0.232261
YF-iSH2	0.278233
YF-iSH2	0.175253
YF-iSH2	0.224484
YF-iSH2	0.332628
YF-iSH2	0.254973
YF-iSH2	0.140916
YF-iSH2	0.196234
YF-iSH2	0.138721
YF-iSH2	0.0950036
YF-iSH2	0.0948647
YF-iSH2	0.237854
YF-iSH2	0.0242063
YF-iSH2	0.18564
YF-iSH2	0.228348
YF-iSH2	0.0822643
YF-iSH2	0.197112
YF-iSH2	0.0980942
YF-iSH2	0.00610862
YF-iSH2	0.27998
YF-iSH2	0.0939923
YF-iSH2	0.194709
YF-iSH2	0.219765
YF-iSH2	0.112913
YF-iSH2	0.179043
YF-iSH2	0.180364
YF-iSH2	0.350484
YF-iSH2	0.336348
YF-iSH2	0.239171
YF-iSH2∆46aa	-0.0523179
YF-iSH2∆46aa	0.0483197
YF-iSH2∆46aa	0.12357
YF-iSH2∆46aa	0.148125
YF-iSH2∆46aa	0.112459
YF-iSH2∆46aa	0.0962721
YF-iSH2∆46aa	-0.0230599
YF-iSH2∆46aa	0.27927
YF-iSH2∆46aa	0.180243
YF-iSH2∆46aa	0.236149
YF-iSH2∆46aa	0.233755
YF-iSH2∆46aa	0.250907
YF-iSH2∆46aa	0.00274703
YF-iSH2∆46aa	-0.0247731
YF-iSH2∆46aa	0.249145
YF-iSH2∆46aa	0.241947
YF-iSH2∆46aa	0.255668
YF-iSH2∆46aa	0.218297
YF-iSH2∆46aa	0.190735
YF-iSH2∆46aa	0.223334
YF-iSH2∆46aa	0.198793
YF-iSH2∆46aa	0.228558
YF-iSH2∆46aa	0.203247
YF-iSH2∆46aa	0.210454
YF-iSH2∆46aa	0.174278
YF-iSH2∆46aa	0.173613
YF-iSH2∆46aa	0.253533
YF-iSH2∆46aa	0.185639
YF-iSH2∆46aa	0.165566
YF-iSH2∆46aa	0.231162
YF-iSH2∆46aa	0.265071
YF-iSH2∆46aa	0.166243
YF-iSH2∆46aa	0.108658
YF-iSH2∆46aa	0.225643
YF-iSH2∆46aa	0.166128
YF-iSH2∆46aa	0.227927
YF-iSH2∆46aa	0.258833
YF-iSH2∆46aa	0.177165
YF-iSH2∆46aa	0.168832
YF-46aa	0.00590381
YF-46aa	-0.18754
YF-46aa	-0.108516
YF-46aa	-0.119457
YF-46aa	0.0746538
YF-46aa	0.0665518
YF-46aa	-0.10272
YF-46aa	0.0543215
YF-46aa	-0.0557045
YF-46aa	-0.0447428
YF-46aa	-0.0242649
YF-46aa	-0.0716192
YF-46aa	-0.0420017
YF-46aa	-0.0860017
YF-46aa	-0.0250496
YF-46aa	-0.068493
YF-46aa	-0.116905
YF-46aa	-0.138086
YF-46aa	-0.123603
YF-46aa	-0.0104893
YF-46aa	0.0356816
YF-46aa	-0.179753

[truncated: 30 more sheets: Fig. 3b, Fig. 3c, Fig. 3d, Fig. 3e, Fig. 3f, Fig. 4b, S10b, Fig. 4c, Fig. 4d, Fig. 4f, Fig. 4g, Fig. 4h, Fig. 4j, Fig. S2a, Fig. S2b, Fig. S4b, Fig. S4c, Fig. S4e, Fig. 6c, Fig. 6e, Fig. S7c …]
